# Supplementary material for: Time-Course Transcriptome Analysis of the Lungs of Mice Challenged with Aerosols of Methicillin-Resistant Staphylococcus aureus USA300 Clone Reveals Inflammatory Balance
Source: Biomolecules. 2023 Feb 10;13(2):347. doi: 10.3390/biom13020347 (PMC9953551; doi:10.3390/biom13020347)
Supplement: Supplementary file 1 [file biomolecules-13-00347-s001.zip]

Archive with 2 entries (2 files):
- Figure S1 and Figure S2_correct version.pdf
- Table S1. Primers sequences used for qRT-PCR in this study.xltx
