# Supplementary material for: Time-Course Transcriptome Analysis of the Lungs of Mice Challenged with Aerosols of Methicillin-Resistant Staphylococcus aureus USA300 Clone Reveals Inflammatory Balance
Source: Biomolecules. 2023 Feb 10;13(2):347. doi: 10.3390/biom13020347 (PMC9953551; doi:10.3390/biom13020347)
Supplement: Supplementary file 1 [file biomolecules-13-00347-s001.zip › Table S1. Primers sequences used for qRT-PCR in this study.xltx]

## Sheet: Sheet1
Table S1. Primers sequences used for qRT-PCR in this study.
Gene Name	Forward primer sequence	Reverse primer sequence
Acod1	5'-CCAAGGAAGCCAAAGACA-3'	5'-GGGAAACAGCAATAGCCA-3'
Adamts4	5'-AGCAGCCAAGGTCCCAT-3'	5'-CCACCAGTGTCTCCACGA-3'
Adh1	5'-GCACCTGGAAGGGAGCAATA-3'	5'-AGGACGGTACGGATGCTCTT-3'
C1qb	5'-CCAACCAGGCACTCCAG-3'	5'-CCCCGTAGTCCCCAGAA-3'
Ccl3	5'-TGTCACCTGCTCAACATCA-3'	5'-AATCTTCCGGCTGTAGGAG-3'
Cyp2f2	5'-CACTCGGGACACACCTTT-3'	5'-GAGGCGTCTTGAACTGGT-3'
Dbp	5'-GCAGGCTTGACATCTAGGG-3'	5'-TTGACAGGGCGAGATCAG-3'
IL6	5'-AGCCCACCAAGAACGATAG-3'	5'-GGTTGTCACCAGCATCAGT-3'
Lcn2	5'-CAAGTCTCTGGGCCTCAA-3'	5'-GCTCTCTGGCAACAGGAA-3'
Lgi3	5'-TTCTGCTACATGCCTGCTG-3'	5'-AGAGGTCCCCACCCATC-3'
Myh10	5'-TGGTTCAGGAGCAAGGTT-3'	5'-ATTCAGCGGGTCCATGT-3'
Serpina3f	5'-GGACCATCCACAACAGAAC-3'	5'-GGGAGACACCAGCCATTA-3'
Slc7a10	5'-TGGAGTGCTGTCCTCATCA-3'	5'-CGCTGGAGCTGTTCACC-3'
Slfn4	5'-CCAAGCAACTCAGATTCCA-3'	5'-CGCCATCCATCTTCCTC-3'
Timp1	5'-CCCCAGAAATCAACGAGA-3'	5'-TATCCACAGAGGCTTTCCA-3'
Tnfaip3	5'-CTCACTCCACACTCTTGCC-3'	5'-CACTTGCTTGTCCCTGCT-3'
β-actin	5’-GGCTGTATTCCCCTCCATCG- 3’	5’-CCAGTTGGTAACAATGCCATGT- 3’
